# Supplementary material for: Unlocking the Complete Chloroplast Genome of a Native Tree Species from the Amazon Basin, Capirona (Calycophyllum Spruceanum, Rubiaceae), and Its Comparative Analysis with Other Ixoroideae Species
Source: Genes (Basel). 2022 Jan 7;13(1):113. doi: 10.3390/genes13010113 (PMC8774758; doi:10.3390/genes13010113)
Supplement: Supplementary file 1 [file genes-13-00113-s001.zip › Supplementary tables.xlsx]

## Sheet: Tabla S1
Table S1. Genes found in the assembled capirona chloroplast genome.
Category	Function		Genes
RNA genes	Transfer RNA		trnH-GUG, trnK-UUUb, trnQ-UUG, trnS-GCU, trnG-UCCb, trnR-UCU, trnC-GCA, trnD-GUC, trnY-GUA, trnE-UUC, trnT-GGU, trnS-UGA, trnG-GCC, trnfM-CAU, trnS-GGA, trnT-UGU, trnL-UAAb, trnF-GAA, trnV-UACb, trnM-CAU, trnW-CCA, trnP-UGG, trnI-CAU (x2), trnL-CAA (x2), trnV-GAC (x2), trnI-GAUb (x2), trnA-UGCb (x2), trnR-ACG (x2), trnN-GUU (x2), trnL-UAG,
	Ribosomal RNA		rrn23 (x2), rrn16 (x2), rrn5 (x2), rrn4.5(x2)
Transcription and translation related genes	Transcription and splicing		rpoA, rpoB, rpoC1b, rpoC2
	Ribosomal protein large subunit		rpl2b (x2), rpl14, rpl16b, rpl20, rpl22, rpl23 (x2), rpl32, rpl33, rpl36
	Ribosomal protein small		rps2, rps3, rps4, rps7 (x2), rps8, rps12ac (x2), rps11, rps14, rps15, rps16b, rps18
	subunit
Photosynthesis	ATP synthase		atpA, atpB, atpE, atpFb, atpH, atpI
	Photosystem I		psaA, psaB, psaC, psaI, psaJ
	Photosystem II		psbA, psbB, psbC, psbD, psbE, psbF, psbH, psbI, psbJ, psbK, psbL, psbM, psbN, psbT, psbZ
	Cytochrome complex		petA, petBb, PetD, petG, petL, petN
	Calvin cycle		rbcL
	NADH dehydrogenase		ndhAb, ndhBb (x2), ndhC, ndhD, ndhE, ndhF, ndhG, ndhH, ndhI, ndhJ, ndhK
Miscellaneous group	Translation initiation factor IF1		infA
	Acetyl-CoA carboxylase		accD
	Maturase		matK
	ATP-dependent protease		ClpP1a
	Inner membrane protein		cemA
	Cytochrome c biogenesis		ccsA
Other genes	Conserved hypothetical chloroplast ORF		ycf1, pseudogene ycf1, ycf2 (x2), ycf3a, ycf4, ycf15 (x2)
a Gene containing two introns;
b Gene containing a single intron;
c Gene divided into two independent transcription units

## Sheet: Table S2
Table S2. The codon-anticondon recognition pattern and codon usage in the chloroplast genome of Calycophyllum spruceanum.
Amino acid	Codon	Count*	RSCU	tRNA	Amino acid		Codon		Count*	RSCU	tRNA
	UUU	961	1.28			Gly(G)		GGU	581	1.27
Phe(F)	UUC	538	0.72	trnF-GAA		Gly(G)		GGC	184	0.4	trnG-GCC
Leu(L)	UUA	832	1.77	trnL-UAA		Gly(G)		GGA	738	1.62	trnG-UCC
Leu(L)	UUG	581	1.24	trnL-CAA		Gly(G)		GGG	320	0.7
Leu(L)	CUU	626	1.33			Pro(P)		CCU	409	1.48
Leu(L)	CUC	193	0.41			Pro(P)		CCC	224	0.81
Leu(L)	CUA	416	0.88	trnL-UAG		Pro(P)		CCA	326	1.18	trnP-UGG
Leu(L)	CUG	174	0.37			Pro(P)		CCG	150	0.54
Ile(I)	AUU	1111	1.49	trnI-CAU		Thr(T)		ACU	523	1.55
Ile(I)	AUC	425	0.57	trnI-GAU		Thr(T)		ACC	255	0.75	trnT-GGU
Ile(I)	AUA	697	0.94			Thr(T)		ACA	417	1.23	trnT-UGU
Met(M)	AUG	628	1	trnM-CAU, trnfM-CAU		Thr(T)		ACG	157	0.46
Val(V)	GUU	537	1.47			Ala(A)		GCU	632	1.82
Val(V)	GUC	181	0.49	trnV-GAC		Ala(A)		GCC	234	0.67
Val(V)	GUA	548	1.5	trnV-UAC		Ala(A)		GCA	388	1.12	trnA-UGC
Val(V)	GUG	198	0.54			Ala(A)		GCG	136	0.39
Cys(C)	UGU	226	1.49			Tyr(Y)		UAU	787	1.61
Cys(C)	UGC	77	0.51	trnC-GCA		Tyr(Y)		UAC	189	0.39	trnY-GUA
Stop	UGA	19	0.66			Stop		UAA	47	1.62
Trp(W)	UGG	462	1	trnW-CCA		Stop		UAG	21	0.72
Arg(R)	CGU	348	1.29	trnR-ACG		His(H)		CAU	476	1.5
Arg(R)	CGC	103	0.38			His(H)		CAC	158	0.5	trnH-GUG
Arg(R)	CGA	380	1.41			Gln(Q)		CAA	729	1.51	trnQ-UUG
Arg(R)	CGG	132	0.49			Gln(Q)		CAG	235	0.49
Arg(R)	AGA	487	1.81	trnR-UCU		Asn(N)		AAU	990	1.55
Arg(R)	AGG	163	0.61			Asn(N)		AAC	291	0.45	trnN-GUU
Ser(S)	UCU	605	1.75			Lys(K)		AAA	1034	1.47	trnK-UUU
Ser(S)	UCC	331	0.96	trnS-GGA		Lys(K)		AAG	373	0.53
Ser(S)	UCA	405	1.17	trnS-UGA		Asp(D)		GAU	887	1.64
Ser(S)	UCG	202	0.59			Asp(D)		GAC	196	0.36	trnD-GUC
Ser(S)	AGU	400	1.16			Glu(E)		GAA	1038	1.51	trnE-UUC
	AGC	127	0.37	trnS-GCU		Glu(E)		GAG	334	0.49
*Frequency of usage of each codon in 26,572 codons in 87 protein-coding genes RSCU, relative synonymous codon usage

## Sheet: Tabla S3
Table S3. Number of different SSRs types in C. spruceanum and six other Ixoroideae species.
Specie	Mononucleotide	Dinucleotide	Trinucleotide	Tetranucleotide	Pentanucleotide	Hexanucleotide
Calycophylum spruceanum	25	5	3	4	0	0
Coffea arabica	27	1	0	0	0	0
Coffea canephora	22	4	2	6	0	0
Emmenopterys henryi	26	8	3	3	0	0
Fosbergia shweliensis	23	4	2	3	1	1
Gardenia jasminoides	21	3	2	4	0	0
Scyphiphora hydrophyllacea	35	3	1	1	2	0
